# Supplementary material for: Chemical-induced heart defects using a transgenic zebrafish model
Source: Toxicol Sci. 2025 Jun 12;207(1):57–73. doi: 10.1093/toxsci/kfaf083 (PMC12448204; doi:10.1093/toxsci/kfaf083)
Supplement: kfaf083_Supplementary_Data [file kfaf083_supplementary_data.zip]

Archive with 7 entries (6 files):
- kfaf083_Supplementary_Data/
- kfaf083_Supplementary_Data/toxsci-25-0013-File011.tif
- kfaf083_Supplementary_Data/toxsci-25-0013-File012.tif
- kfaf083_Supplementary_Data/toxsci-25-0013-File013.mp4
- kfaf083_Supplementary_Data/toxsci-25-0013-File014.mp4
- kfaf083_Supplementary_Data/toxsci-25-0013-File015.mp4
- kfaf083_Supplementary_Data/toxsci-25-0013-File016.mp4
